# Supplementary material for: The Role of the Chronotype in Developing an Excessive Body Weight and Its Complications—A Narrative Review
Source: Nutrients. 2024 Dec 28;17(1):80. doi: 10.3390/nu17010080 (PMC11723089; doi:10.3390/nu17010080)
Supplement: Supplementary file 1 [file nutrients-17-00080-s001.zip]

Archive with 1 entries (1 files):
- nutrients-3398129-supplementary.pdf
